# Supplementary material for: Modification of the dermal matrix by senescence associated lipids and its functional consequence
Source: Redox Biol. 2026 Feb 10;91:104069. doi: 10.1016/j.redox.2026.104069 (PMC12925199; doi:10.1016/j.redox.2026.104069)
Supplement: Multimedia component 1 [file mmc1.xlsx]

## Sheet: Tabelle1
Target Gene	Primer sequence
ACTA2	forward: ACGCACAACTGGCATCG
	reverse: GTAACGAAGGAATAGCCACGC
B2M	forward: GGGATCGAGACATGTAAGCAG
	reverse: GAGCTACCTGTGGAGCAACC
CCR10	forward: AGGCCACAGAGCAGGTTTC
	reverse: GAGCAGGTGGGCAGAGGT
CDK1	forward: AAGCCGGGATCTACCATACC
	reverse: GGAACCCCTTCCTCTTCACT
CDKN1A	forward: GGAAGACCATGTGGACCTGT
	reverse: GGATTAGGGCTTCCTCTTGG
CDKN2A	forward: CAACGCACCGAATAGTTACG
	reverse: ACCAGCGTGTCCAGGAAG
COL1	forward: GTGCTAAAGGTGCCAATGGT
	reverse: CTCCTCGCTTTCCTCCTCT
COL3	forward: CTGGTGCTCCTGGACAGAAT
	reverse: GGGGTCCTGGGTTACCATTA
COL17A1	forward: ACATCCTCCTCAGTGTTTGGC
	reverse: AAGGTCATCGCTCTGCACAC
CXCL1	forward: AGGGAATTCACCCCAAGAAC
	reverse: CACCAGTGAGCTTCCTCCTC
EEF1A1	forward: GGTGATGCTGCCATTGTTGA
	reverse: GAGTGGGGTGGCAGGTATTA
HMGB1	forward: AAACTTGTCGGGAGGAGC
	reverse: TCTCCCCTTTGGGAGGGA
HMOX1	forward: AAGATTGCCCAGAAAGCCCTGGAC
	reverse: AACTGTCGCCACCAGAAAGCTGAG
GCLM	forward: GCGAGGAGCTTCATGATGATTGT
	reverse: TGTGCAACTCCAAGGACTGA
HSPA1A	forward: AGGTGATCAACGACGGAGAC
	reverse: GCTGCGAGTCGTTGAAGTAG
IL10	forward: TTACCTGGAGGAGGTGATGC
	reverse: GATGCCTTTCTCTTGAGCTT
IL1A	forward: ATCAGTACCTCACGGCTGCT
	reverse: TGGGTATCTCAGGCATCTCC
IL6	forward: CCTGCAGAAAAAGGCAAAGA
	reverse: GAGGTGCCCATGCTACATTT
IL8	forward: CTCTTGGCAGCCTTCCTGATT
	reverse: TATGCACTGACATCTAAGTTCTTTAGCA
ITGA1	forward: GCTGGCTCCTCACTGTTGTT
	reverse: ACGGAGAACCAATAAGCACCC
ITGA2	forward: TTAGCGCTCAGTCAAGGCAT
	reverse: CGGTTCTCAGGAAAGCCACT
ITGA11	forward: CTGTGGCCAGGGTTCACG
	reverse: CACTTGTACACGTCTCCCGT
KRT10	forward: GCTGACCTGGAGATGCAAAT
	reverse: AGCATCTTTGCGGTTTTGTT
KRT14	forward: GACCATTGAGGACCTGAGGA
	reverse: GGCTCTCAATCTGCATCTCC
LMNB1	forward: TGGAAGAATCAGAGGCGAGT
	reverse: TGCAGCCCAAATTGTAACAG
MMP1	forward: GGTCTCTGAGGGTCAAGCAG
	reverse: CCGCAACACGATGTAAGTTG
MMP3	forward: ACAAAGGATACAACAGGGACCA
	reverse: GGAACCGAGTCAGGTCTGTG
MMP9	forward: GGGAAGATGCTGCTGTTCA
	reverse: TCAACTCACTCCGGGAACTC
NTN1	forward: TGCAAGAAGGACTATGCCGT
	reverse: GCAGGTACTTCTTGAGGGGC
PDPN	forward: GAACCAGCGAAGACCGCTAT
	reverse: TCCATCCACTTTCTCCGTGG
S100A9	forward: CAGCTGGAACGCAACATAGA
	reverse: TCAGCTGCTTGTCTGCATTT
TLR2	forward: AACCGGAGAGACTTTGCTCA
	reverse: GAGTTGCGGCAAATTCAAAG
TNFA	forward: GCTCCAGGCGGTGCTTGTTC
	reverse: AGACGGCGATGCGGGTGATG
