# Supplementary material for: Modification of the dermal matrix by senescence associated lipids and its functional consequence
Source: Redox Biol. 2026 Feb 10;91:104069. doi: 10.1016/j.redox.2026.104069 (PMC12925199; doi:10.1016/j.redox.2026.104069)
Supplement: Multimedia component 2 [file mmc2.xlsx]

## Sheet: legend
High moelcular weight (HMW) modifications
	MA		SB
	Mono	Av	Mono	Av
PC1	579.317	579.668	561.307	561.653	PPC- dioxo-propanoic acid; PPC-C4
PC2	593.369	593.739	575.359	575.723	PPC- oxo-octanoic acid
PC3	605.369	605.75	587.359	587.734	PPC-oxo-hexadienoic acid
PC4	647.416	647.83	629.406	629.815	PPC- hydroxy-oxo-nonaenoic acid
PC5	649.432	649.846	631.421	631.831	PPC-9-oxo-nonanoic acid			(Deprotonated, 1 H less, from PONPC)
PC6	665.427	665.846	647.416	647.83	PPC-hydroxy-oxo-nonanoic acid
PC7	671.416	671.852	653.406	653.837	PPC-oxo-undecatrienoic acid
PC8	679.406	679.829	661.395	661.814	PPC-dihydroxy-oxo-nonaenoic acid; PPC-hydroxy-oxo-epoxy-nonanoic acid
PC9	705.458	705.91	687.447	687.895	PPC-hydroxy-oxo-dodecaenoic acid; PPC-oxo-epoxy-dodecanoic acid
PC10	717.458	717.921	699.447	699.906	PPC-oxo-epoxy-tridecaenoic acid
PC11	721.453	721.91	703.442	703.895	PPC-hydroxy-oxo-epoxy-dodecanoic acid
PC12	759.469	759.959	741.458	741.943	PPC-hydroxy-oxo-epoxy-pentadecadienoic acid
PC13	771.541	772.056	753.531	754.041	PPC-18-oxo-7,13-octadecadienoic acid
PC14	773.557	774.072	755.546	756.057	PPC-oxo-octadecaenoic acid
PC15	623.38	623.765	605.369	605.75	PPC-C6-OH
PC16	631.385	631.788	613.374	613.772	PPC-C6:2
PC17	633.401	633.803	615.39	615.788	PPC-C6:1
PC18	663.411	663.83	645.401	645.814	PPC-C7:1-OH
PC19	723.469	723.926	705.458	705.91	PPC-C10-2OH
Low molecular weight (LMW) modifications
mass increment	proposed modification
40	Glyoxal-derived hydroimiadazolone
42	acetylation/glycoaldehyde SB
54	Methylglyoxal-derived hydroimidazolone/MDA adduct
58	carboxymethyl (from glyoxal)
68	pentanal SB
70	crotonaldehyde MA
82	hexanal SB
100	oxo-pentanoic acid SB
112	hydroxy-heptanal SB
126	octenal MA
156	hydroxy-nonenal MA
168	oxo-nonadienoic acid (?) MA

## Sheet: COL1A1_HMW
Collagen alpha-1(I) chain
Control
UV_PAPC
oxPAPC
CO1A1	DCPNAKVPTDECCPVCPEGQESPTDQETTGVEGPK	1	K6(PC2_SB)=K85; C13(PC4_SB)=C92	4865.33		Medium	1.99067	10	4	1217.09	22.6725
CO1A1	DCPNAKVPTDECCPVCPEGQESPTDQETTGVEGPK	4	C2(PC5_SB)=C81; C13(PC5_SB)=C92; P17(Oxidation); P34(Oxidation)	4955.4		Medium	1.76602	2	4	1239.6	15.7599
CO1A1	DcPNAkVPTDECCPVCpEGQESPTDQETTGVEGpKGDTGPR	4	C2(Oxidation); K6(PC19_SB)=K85; P17(Oxidation); P34(Oxidation)	4997.3		Medium	2.67125	1	5	1000.27	18.3692
CO1A1	EGAPGAEGSPGR	1	P10(Oxidation); R12(PC2_SB)=R1025	1675.86		Medium	0.910794	1	2	838.433	17.3626
CO1A1	EGAPGAEGSPGRDGSPGAK	2	R12(PC2_SB); P16(Oxidation); K19(Oxidation)	2304.13		Medium	1.94225	1	4	576.789	9.98462
CO1A1	EGAPGAEGSPGrDGSpGAk	3	R12(PC2_SB); P16(Oxidation); K19(Oxidation)	2304.13		Medium	1.67904	1	4	576.788	9.42023
CO1A1	GANGAPGNDGAkGDAGAPGApGSQGAPGLQGMPGEr	4	K12(Oxidation); P21(Oxidation); R36(PC1_SB)=R732	3737.75		Medium	1.80005	1	3	1246.59	18.7416
CO1A1	GAPGDRGEPGpPGpAGFAGPPGADGQPGAkGEPGDAGAK	4	P11(Oxidation); P14(Oxidation); K30(PC3_SB)	4040.98		Medium	1.62125	1	5	809.003	15.0019
CO1A1	GAPGDRGEPGPPGPAGFAGPPGADGQPGAKGEPGDAGAK	10	P9(Oxidation); P20(Oxidation); K30(PC3_SB)=K825	4040.99		Medium	2.01097	1	5	809.003	38.857
CO1A1	GAPGDrGEpGPPGPAGFAGPPGADGQPGAkGEPGDAGAk	4	R6(PC3_SB)=R801; P9(Oxidation); K30(Oxidation); K39(Oxidation)	4056.98		Medium	1.64052	1	6	677.003	13.1411
CO1A1	GDAGAPGApGSQGAPGLQGMPGEr	1	P9(Oxidation); R24(PC11_SB)	2854.45		Medium	2.17891	1	3	952.154	23.7811
CO1A1	GDAGAPGAPGSQGAPGLQGMPGER	17	P9(Oxidation); R24(PC11_SB)=R732	2854.45		Medium	2.2159	1	3	952.155	23.1963
CO1A1	GDAGPAGPKGEPGSPGENGAPGQMGPR	1	K9(PC1_SB)=K285; P21(Oxidation); M24(Oxidation); R27(PC1_SB)=R303	3599.73		Medium	1.75202	1	5	720.753	14.7944
CO1A1	GDAGPAGPKGEpGSPGENGAPGQMGPr	4	P12(Oxidation); R27(PC10_MA)=R303	3178.57		Medium	2.19434	1	3	1060.19	22.7953
CO1A1	GEGGPQGPRGSEGPQGVRGEPGPPGPAGAAGPAGNPGADGQPGAKgang	3	P21(Oxidation); P26(Oxidation); P32(Oxidation); K45(PC4_SB)=K396	4632.29		Medium	2.96626
CO1A1	GEGGPQGPRGSEGPQGVRGEPGPPGPAGAAGpAGNpGADGQpGAk	7	P32(Oxidation); P36(Oxidation); P42(Oxidation); K45(PC4_SB)	4632.28		Medium	1.63962	1	7	662.618	14.8298
CO1A1	GEGGPQGPRGSEGPQGVRGEpGPPGpAGAAGpAGNPGADGQPGAk	18	P21(Oxidation); P26(Oxidation); P32(Oxidation); K45(PC4_SB)	4632.29		Medium	1.88199	1	6	772.887	13.7031
CO1A1	GEGGpQGpRGSEGPQGVRGEPGPPGPAGAAGPAGNPGADGQpGAk	4	P5(Oxidation); P8(Oxidation); P42(Oxidation); K45(PC17_MA)	4636.23		Medium	2.66644	1	5	928.052	15.7605
CO1A1	GEGGpQGPRGSEGpQGVRGEPGPPGPAGAAGPAGNPGADGQpGAk	5	P5(Oxidation); P14(Oxidation); P42(Oxidation); K45(PC17_MA)=K396	4636.27		High	3.01659	1	5	928.06	16.0675
CO1A1	GFPGADGVAGpkGPAGEr	4	P11(Oxidation); K12(Oxidation); R18(PC1_SB)=R510	2233.1		Medium	1.38799	1	3	745.04	13.0995
CO1A1	GFpGErGVQGPPGPAGpR	3	P3(Oxidation); R6(PC17_MA)=R684; P17(Oxidation)	2398.27		Medium	2.3078	1	4	600.322	15.0963
CO1A1	GFpGErGVQGPPGPAGpR	6	P3(Oxidation); R6(PC17_MA); P17(Oxidation)	2398.27		Medium	2.32011	1	4	600.322	15.3564
CO1A1	GFpGErGVQGPPGPAGpR	6	P3(Oxidation); R6(PC17_MA); P17(Oxidation)	2398.27		Medium	2.57947	1	4	600.322	14.978
CO1A1	GFpGErGVQGpPGPAGpR	3	P3(Oxidation); R6(PC17_MA); P11(Oxidation); P17(Oxidation)	2414.26		Medium	2.47079	1	4	604.32	14.273
CO1A1	GFPGErGVQGppGPAGpR	2	R6(PC17_MA); P11(Oxidation); P12(Oxidation); P17(Oxidation)	2414.26		Medium	2.02634	3	4	604.32	14.1205
CO1A1	GhRGFSGLQGPPGPPGSPGEQGPSGASGPAGPRGppGSAGSpGK	1	H2(PC2_SB)=H1109; P35(Oxidation); P36(Oxidation); P42(Oxidation)	4523.28		Medium	1.87358	1	4	1131.57	20.8515
CO1A1	GLTGSPGSPGPDGKTGPPGPAGQDGRPGPPGPPGAR	10	P17(Oxidation); P20(Oxidation); R26(PC12_SB); P33(Oxidation)	3990.04		Medium	1.89479	1	4	998.266	21.5929
CO1A1	GPAGPSGPAGK	2	P2(Oxidation); P8(Oxidation); K11(PC6_SB/PC4_MA)=kein 100% match	1574.87		Medium	0.90751	1	2	787.939	21.8428
CO1A1	GPPGPMGPPGLAGPPGESGR	6	P5(Oxidation); P8(Oxidation); P9(Oxidation); R20(PC15_SB)=R1013	2438.22		Medium	1.72813	1	3	813.41	19.4079
CO1A1	GPPGPMGPPGLAGpPGESGrEGApGAEGSPGR	6	P14(Oxidation); R20(PC1_SB)=R1013; P24(Oxidation)	3443.66		Medium	1.80622	1	4	861.671	16.5904
CO1A2	GPSGDr	1	R6(PC8_MA)=kein 100% match	1267.68		Medium	1.06945	1	2	634.342	12.5945
CO1A1	GPSGPQGPSGPPGPK	2	P11(Oxidation); P12(Oxidation); P14(Oxidation); K15(PC10_MA)=K429	2082.11		Medium	1.65677
CO1A1	GPSGPQGPSGPPGPK	3	P11(Oxidation); P12(Oxidation); P14(Oxidation); K15(PC10_SB)	2064.11		Medium	1.72965
CO1A1	GQAGVMGFPGPKGAAGEPGKAGER	4	M6(Oxidation); P9(Oxidation); P11(Oxidation); R24(PC1_SB)=R597	2835.41		Medium	1.61357	2	3	945.808	19.968
CO1A1	GRPGAPGPAGARGNDGATGAAGPPGPTGPAGPPGFPGAVGAK	4	P3(Oxidation); P6(Oxidation); K42(PC2_SB)=K351	4152.09		Medium	2.13794	1	3	1384.7	21.4546
CO1A1	GVQGPPGpAGpRGANGAPGNDGAKGDAGAPGAPGSQGApGLQGMPGEr	12	P8(Oxidation); P11(Oxidation); P39(Oxidation); R48(PC3_SB)	4850.34		Medium	2.37745	1	4	1213.34	23.2341
CO1A1	GVQGPPGPAGPRGANGAPGNDGAKGDAGAPGAPGSQGAPGLQGMPGER	19	K24(Oxidation); P33(Oxidation); P39(Oxidation); R48(PC3_SB)=R732	4850.32		Medium	2.56535	2	4	1213.34	23.3291
CO1A1	GVQGPPGpAGpRGANGAPGNDGAKGDAGAPGAPGSQGApGLQGMPGEr	21	P8(Oxidation); P11(Oxidation); P39(Oxidation); R48(PC3_SB)	4850.33		Medium	2.9042	1	4	1213.34	23.2489
CO1A1	QGPSGASGERGPPGPMGPPGLAGPPGESGREGAPGAEGSPGR	3	P19(Oxidation); R30(PC5_SB)=R1013; P34(Oxidation)	4440.17		Medium	1.78111	1	5	888.84	16.9171
CO1A1	QGPSGASGErGPpGPMGpPGLAGpPGESGREGAPGAEGSPGR	4	R10(PC12_MA)=R993; P13(Oxidation); P18(Oxidation); P24(Oxidation)	4584.23		Medium	2.72576	1	6	764.878	12.6337
CO1A1	QGPSGASGERGPPGpMGPPGLAGPpGESGrEGAPGAEGSpGR	6	P15(Oxidation); P25(Oxidation); R30(PC12_MA)=R1013; P40(Oxidation)	4584.23		Medium	1.60134	3	7	655.754	12.6631
CO1A1	TGDAGPAGPPGPPGPPGPPGPPSGGYDLSFLPQPPQEKAHDGGR	6	P6(Oxidation); P9(Oxidation); P35(Oxidation); K38(PC15_SB)=K1207	4834.32		Medium	2.31915	2	4	1209.34	23.749
CO1A1	VPTDECCPVcPEGQESPTDQETTGVEGpkGDTGPr	8	C10(PC3_SB)=C95; P28(Oxidation); K29(Oxidation); R35(PC5_SB)	4866.32		Medium	1.81383	1	4	1217.33	23.1948
CO1A1	VPTDECCPVCpEGQESPTDQETTGVEGPkGDTGPr	21	P11(Oxidation); K29(PC3_SB); R35(PC5_SB)	4850.33		Medium	1.84405	1	3	1617.45	23.1537
CO1A1	VPTDECCPVCpEGQESPTDQETTGVEGPkGDTGPr	34	P11(Oxidation); K29(PC3_SB); R35(PC5_SB)	4850.33		Medium	2.42754	1	3	1617.45	23.0625
CO1A1	VPTDECCPVCPEGQESPTDQETTGVEGPKGDTGPR	37	P11(Oxidation); K29(PC3_SB)=K114; R35(PC5_SB)=R120	4850.35		Medium	2.23298	1	3	1617.45	23.0195
CO1A1	YhDrDVWkPVPCQICVcDNGNVLCDDVICDELK	3	H2(PC2_SB)=H48; R4(PC2_SB)=R50; K8(Oxidation); C17(Oxidation)	4989.4		Medium	1.94759	1	6	832.406	13.4981
CO1A1	YHDRDVWKpVpCQICVCDNGNVLcDDVICDELk	6	P9(Oxidation); P11(Oxidation); C24(Oxidation); K33(PC18_SB)=K79	4500.09		Medium	2.00956	1	5	900.824	14.5238
															48H	PC2	UV	81C	PC5	OX
Position	Modifcation		Modification code	Modification name	OX	UV	ctrl								50R	PC2	UV	92C	PC5 PC4	OX
48H	PC2	UV	PC1	PPC- dioxo-propanoic acid; PPC-C4	PC1 - K285	PC1 - R732	PC1 - R510								79K	PC18	UV	285K	PC1	OX
50R	PC2	UV	PC2	PPC- oxo-octanoic acid	PC1 - R303	PC1 - R1013	PC2 - R1025								1109H	PC2	UV	303R	PC10 PC1	OX
79K	PC18	UV	PC3	PPC-oxo-hexadienoic acid	PC1 - R597	PC2 - H48	PC3 - C95											351K	PC2	OX
81C	PC5	OX	PC4	PPC- hydroxy-oxo-nonaenoic acid	PC2 - K85	PC2 - R50	PC3 - R732											429K	PC10	OX
85K	PC19 PC2	OX.UV	PC5	PPC-9-oxo-nonanoic acid	PC2 - K351	PC2 - H1109	PC3 - K825											597R	PC1	OX
92C	PC5 PC4	OX	PC6	PPC-hydroxy-oxo-nonanoic acid	PC2 - R1025	PC3 - K114	PC3 - R1013											1207K	PC15	OX
95C	PC3	ctrl	PC7	PPC-oxo-undecatrienoic acid	PC3 - K114	PC3 - R732	PC4 - K396
114K	PC3	OX.UV	PC8	PPC-dihydroxy-oxo-nonaenoic acid; PPC-hydroxy-oxo-epoxy-nonanoic acid	PC3 - R732	PC3 - R801	PC12 - R993								85K	PC19 PC2	OX.UV
120R	PC5	OX.UV	PC9	PPC-hydroxy-oxo-dodecaenoic acid; PPC-oxo-epoxy-dodecanoic acid	PC3 - K825	PC4 - K396	PC17 - R496								114K	PC3	OX.UV
285K	PC1	OX	PC10	PPC-oxo-epoxy-tridecaenoic acid	PC3 - R1013	PC5 - R120									120R	PC5	OX.UV	95C	PC3	ctrl
303R	PC10 PC1	OX	PC11	PPC-hydroxy-oxo-epoxy-dodecanoic acid	PC4 - C92	PC11 - R732									396K	PC17 PC4	OX.UV.ctrl	510R	PC1	ctrl
351K	PC2	OX	PC12	PPC-hydroxy-oxo-epoxy-pentadecadienoic acid	PC4 - K396	PC12 - R1013									496R	PC17	OX.UV.ctrl	993R	PC12	ctrl
396K	PC17 PC4	OX.UV.ctrl	PC13	PPC-18-oxo-7,13-octadecadienoic acid	PC5 - C81	PC17 - R496									732R	PC3 PC11 PC1	OX.UV.ctrl
429K	PC10	OX	PC14	PPC-oxo-octadecaenoic acid	PC5 - C92	PC17 - K396									825K	PC3	OX.ctrl
684R	PC17	OX.UV.ctrl	PC15	PPC-C6-OH	PC5 - R1013	PC18 - K79									1013R	PC12 PC5 PC1 PC15	OX.UV
510R	PC1	ctrl	PC16	PPC-C6:2	PC5 - R120	PC19 - K85									1025R	PC2	Ox.ctrl
597R	PC1	OX	PC17	PPC-C6:1	PC10 - R303
732R	PC3 PC11 PC1	OX.UV.ctrl	PC18	PPC-C7:1-OH	PC10 - K429
801R	PC3	UV	PC19	PPC-C10-2OH	PC11 - R732
825K	PC3	OX.ctrl			PC15 - R1013
					PC15 - K1207
993R	PC12	ctrl			PC17 - K396
1013R	PC12 PC5 PC1 PC15	OX.UV			PC17 - R684
1025R	PC2	Ox.ctrl
1109H	PC2	UV
1207K	PC15	OX

## Sheet: COL1A1_LMW
Collagen alpha-1(I) chain
Control
UV_PAPC
oxPAPC
CO1A1	GARGEPGPAGLPGPPGER	4	R3(HNE_MA/+156)=R471; P6(Oxidation); P12(Oxidation); P15(Oxidation)	1875.94		High	4.34935	3	625.986	9.14372
CO1A1	GDRGDAGPKGADGAPGK	4	R3(GlyOx/+58)=R744; P8(Oxidation); K9(+168)=K750; K17(+168)=K758	1935.89		High	2.46282	2	968.45	8.78052
CO1A1	GEAGPSGPAGPTGARGAPGDRGEPGPPGPAGFAGPPGADGQPGAK	3	R21(+70)=R802; P35(Oxidation); P36(Oxidation)	4003.85		High	3.37081	4	1001.72	11.5624
CO1A1	GETGPAGPAGPIGPVGARGPAGPQGPRGDK	2	P8(Oxidation); P11(Oxidation); P14(Oxidation); R18(+112)=R1083	2838.46		High	2.77417	3	946.824	23.5774
CO1A1	GFSGLDGAKGDAGPAGPKGEPGSPGENGAPGQMGPR	2	K9(Glyo/+40)=K276; P14(Oxidation); P17(Oxidation); R36(HNE_MA/+156)=R303	3505.63		High	2.69709	3	1169.22	10.3336
CO1A1	GLTGSPGSPGPDGKTGPPGPAGQDGRPGPPGPPGARGQAGVMGFPGPK	6	P6(Oxidation); K14(Oxidation); R26(Glyo/+40)=R563; R36(Glyo/+40)=R573	4439.11		High	4.03292	4	1110.53	14.0586
CO1A1	GLTGSPGSPGPDGKTGPPGPAGQDGRPGPPGPPGARGQAGVMGFPGPK	6	P6(Oxidation); K14(Oxidation); R26(Glyo/+40); R36(Glyo/+40)	4439.12		High	3.88968	4	1110.54	15.8456
CO1A1	GLTGSPGSPGPDGKTGPPGPAGQDGRPGPPGPPGARGQAGVMGFPGPK	7	P6(Oxidation); K14(Oxidation); R26(Glyo/+40); R36(Glyo/+40)	4439.13		High	3.85115	4	1110.54	15.7748
CO1A1	GSEGPQGVRGEPGPPGPAGAAGPAGNPGADGQPGAKGANGAPGIAGAPGFPGAR	9	P12(Oxidation); P15(Oxidation); K36(Glyo/+40)=K396; R54(Glyo/+40)=R414	4750.23		High	4.49546	4	1188.31	15.4352
CO1A1	GSEGPQGVRGEPGPPGPAGAAGPAGNPGADGQPGAKGANGAPGIAGAPGFPGAR	12	P12(Oxidation); P15(Oxidation); K36(Glyo/+40); R54(Glyo/+40)	4750.24		High	4.17321	4	1188.32	15.3016
CO1A1	GSEGPQGVRGEPGPPGPAGAAGPAGNPGADGQPGAKGANGAPGIAGAPGFPGAR	10	P12(Oxidation); P15(Oxidation); K36(Glyo/+40); R54(Glyo/+40)	4750.24		High	4.80717	4	1188.32	15.3318
CO1A1	GSEGPQGVRGEPGPPGPAGAAGPAGNPGADGQPGAKGANGAPGIAGAPGFPGAR	4	P12(Oxidation); P15(Oxidation); K36(+42)=K396; R54(Glyo/+40)	4752.21		High	5.32969	4	1188.81	15.997
CO1A1	GSEGPQGVRGEPGPPGPAGAAGPAGNPGADGQPGAKGANGAPGIAGAPGFPGAR	6	P12(Oxidation); P15(Oxidation); K36(+42); R54(Glyo/+40)	4752.22		High	5.21256	4	1188.81	16.2552
Position	Modification	Sample		Modification name	Modification code
K276	+40	UV	GAKG	hydroxy-nonenal MA	+156
R303	+156	UV	GPRG	oxo-nonadienoic acid (?) MA	+168
K396	+40, +42	OX.UV.ctrl	GAKG	hydroxy-heptanal SB	+112
K414	+40	OX.UV.ctrl	GARG	crotonaldehyde MA	+70
R471	+156	OX	GARG	carboxymethyl (from glyoxal)	+58
R563	+40	OX.UV.ctrl	GRPG	acetylation/glycoaldehyde SB	+42
R573	+40	OX.UV.ctrl	GARG	Glyoxal-derived hydroimiadazolone	+40
R744	+58	UV	GDRG
K750	+168	UV	GPKG
K758	+168	UV	GKDG
R801	+70	UV	GDRG
R1083	+112	OX	GARG
		GAKG	6
		GPRG	4
		GARG	7
		GDRG	2
		GPKG	1
		GKDG	1

## Sheet: COL1A2_HMW
Collagen alpha-2(I) chain
Control
UV_PAPC
oxPAPC
CO1A2	DGNpGNDGPpGRDGQPGHKGEr	6	P4(Oxidation); P10(Oxidation); R22(PC4_SB)	2875.39		Medium	1.73087	1	3	959.136	15.8647
CO1A2	GAPGAIGAPGPAGANGDR	1	P3(Oxidation); P9(Oxidation); R18(PC2_SB)	2113.11		Medium	1.77353	1	3	705.04	25.0325
CO1A2	GApGAIGApGpAGANGDrGEAGPAGPAGPAGPR	11	P3(Oxidation); P9(Oxidation); P11(Oxidation); R18(PC3_SB)	3383.7		Medium	2.22061	1	5	677.546	20.2511
CO1A2	GEpGApGENGTPGQTGARGLPGEr	1	P3(Oxidation); P6(Oxidation); R24(PC3_SB)	2881.42		Medium	1.6185	1	3	961.144	18.4379
CO1A2	GEPGNIGFPGPK	1	P3(Oxidation); P11(Oxidation); K12(PC1_SB)	1762.89		Medium	1.20571	1	3	588.302	8.91376
CO1A2	GEQGpAGPPGFQGLPGPAGTAGEAGkpGER	8	P5(Oxidation); K26(PC1_SB); P27(Oxidation)	3337.65		Medium	2.52478	2	5	668.337	16.5486
CO1A2	GERGPPGPPGRDGDDGIPGPPGPPGPPGPPGLGGNFAAQFDAK	4	R3(PC1_SB); P30(Oxidation)	4604.23		Medium	1.95651	2	5	921.652	16.5005
CO1A2	GErGYpGNAGpVGAAGApGPQGPVGPVGK	24	R3(PC19_SB); P6(Oxidation); P11(Oxidation); P18(Oxidation)	3324.72		Medium	1.53372	1	2	1662.86	20.6686
CO1A2	GErGYpGNAGpVGAAGAPGPQGPVGpVGK	5	R3(PC19_SB); P6(Oxidation); P11(Oxidation); P26(Oxidation)	3324.74		Medium	1.09772	1	2	1662.87	20.6701
CO1A2	GESGNKGEpGAVGQPGppGPSGEEGk	13	P9(Oxidation); P17(Oxidation); P18(Oxidation); K26(PC2_SB)	2999.46		Medium	1.79673	1	4	750.62	9.5221
CO1A2	GESGNKGEPGAVGQpGPPGPSGEEGkR	1	P15(Oxidation); K26(PC3_SB)	3135.54		Medium	1.20178	1	3	1045.85	23.5666
CO1A2	GESGNKGEPGAVGQPGPpGPSGEEGkr	4	P18(Oxidation); K26(Oxidation); R27(PC12_MA)	3323.69		Medium	2.03991	1	3	1108.57	21.4513
CO1A2	GGGPGPMGLMGPRGPPGASGAPGPQGFQGPPGEPGEPGQTGPAGAR	7	M10(Oxidation); P16(Oxidation); P22(Oxidation); R46(PC10_SB)	4849.36		Medium	2.22669	2	4	1213.1	32.6854
CO1A2	GHNGLQGLPGLAGHHGDQGAPGAVGPAGPR	4	H2(PC16_SB)	3365.74		High
CO1A2	GHNGLQGLpGLAGhHGDQGAPGAVGPAGPR	13	P9(Oxidation); H14(PC16_SB)	3381.74		Medium	2.2952	1	6	564.463	20.0771
CO1A2	GPEGAPGKDGGRGLTGPIGPPGPAGANGEK	3	K8(Oxidation); P17(Oxidation); P23(Oxidation); K30(PC8_SB)	3377.72		Medium	1.03957	1	2	1689.36	14.1143
CO1A2	GPPGESGAAGPTGPIGSRGPSGPPGpDGNk	4	P26(Oxidation); K30(PC11_MA)	3362.7		Medium	2.5846	1	4	841.43	14.2422
CO1A2	GPPGESGAAGPTGPIGSRGPSGPPGpDGNk	2	P26(Oxidation); K30(PC11_MA)	3362.7		Medium	1.58716	1	4	841.43	14.784
CO1A2	GPPGNVGNPGVNGAPGEAGRDGNPGNDGPPGRDGQPGHK	3	P30(Oxidation); K39(PC1_SB)	4204.01		Medium	1.87702	1	6	701.508	15.053
CO1A2	GPPGNVGNPGVNGAPGEAGRDGNPGNDGPPGRDGQPGHK	4	P29(Oxidation); P30(Oxidation); H38(PC7_SB)	4312.06		Medium	2.63677	1	6	719.515	13.4188
CO1A2	GppGNVGNPGVNGAPGEAGRDGNPGNDGPPGRDGQPGhk	15	P2(Oxidation); P3(Oxidation); H38(PC4_SB); K39(PC1_SB)	4849.34		Medium	2.41545	1	4	1213.09	22.4626
CO1A2	GpPGNVGNPGVNGApGEAGRDGNPGNDGPPGRDGQPGhk	7	P2(Oxidation); P15(Oxidation); H38(PC4_SB); K39(PC1_SB)	4849.35		Medium	1.76866	1	3	1617.12	22.6884
CO1A2	GPSGppGpDGNk	6	P5(Oxidation); P6(Oxidation); P8(Oxidation); K12(PC2_SB)	1702.87		Medium	1.58789	1	3	568.295	9.60024
CO1A2	GPSGPPGPDGNKGEPGVVGAPGTAGPSGPSGLPGERGAAGIPGGK	10	K12(Oxidation); P15(Oxidation); P29(Oxidation); R36(PC3_SB)	4507.29		Medium	2.20969	1	5	902.264	21.1311
CO1A2	GPSGPPGPDGNKGEPGVVGAPGTAGPSGPSGLPGERGAAGIPGGK	4	K12(PC16_MA); P15(Oxidation); P42(Oxidation)	4535.27		Medium	2.6583
				UV	OX	Ctrl
	R44, K567, K496, K943	PC1	PPC- dioxo-propanoic acid; PPC-C4	PC1 - K567	PC1 - R44	PC1 - K943
	K378, K619, R691	PC2	PPC- oxo-octanoic acid	PC1 - K943	PC1 - K496	PC2 - K619
	R220, K378, R643, R691	PC3	PPC-oxo-hexadienoic acid	PC2 - K378	PC1 - K943	PC4 - H942
	R946, H942	PC4	PPC- hydroxy-oxo-nonaenoic acid	PC3 - K378	PC2 - R691	PC7 - H942
	/	PC5	PPC-9-oxo-nonanoic acid	PC3 - R220	PC3 - R643
	/	PC6	PPC-hydroxy-oxo-nonanoic acid	PC3 - R691	PC10 - R130
	H942	PC7	PPC-oxo-undecatrienoic acid	PC4 - H942	PC11 - K619
	probe not found	PC8	PPC-dihydroxy-oxo-nonaenoic acid; PPC-hydroxy-oxo-epoxy-nonanoic acid	PC4 - R946	PC16 - K619
	/	PC9	PPC-hydroxy-oxo-dodecaenoic acid; PPC-oxo-epoxy-dodecanoic acid	PC11 - K619	PC16 - H1023
	R130	PC10	PPC-oxo-epoxy-tridecaenoic acid	PC12 - R379	PC16 - H1035
	K619	PC11	PPC-hydroxy-oxo-epoxy-dodecanoic acid	PC19 - R946	PC19 - R946
	R379	PC12	PPC-hydroxy-oxo-epoxy-pentadecadienoic acid
	/	PC13	PPC-18-oxo-7,13-octadecadienoic acid
	/	PC14	PPC-oxo-octadecaenoic acid
	/	PC15	PPC-C6-OH
	K619, H1023, H1035,	PC16	PPC-C6:2
	/	PC17	PPC-C6:1
	/	PC18	PPC-C7:1-OH
	R946	PC19	PPC-C10-2OH

## Sheet: COL1A2_LMW
Collagen alpha-2(I) chain		Collagen alpha-2(I) chain
Control		Control
UV_PAPC		UV_PAPC
oxPAPC		oxPAPC
CO1A2	HGNRGEPGPAGAVGPAGAVGPR	3	H1(Glyo/+40); P7(Oxidation)	2037		High	4.21279	3	679.672	12.0586
CO1A2	GEPGVVGAPGTAGPSGPSGLPGERGAAGIPGGKGEK	3	P14(Oxidation); P30(Oxidation); K33(Glyo/+40); K36(+68)	3265.65		High	3.5196	3	1089.22	21.5974
CO1A2	GFPGSPGNIGPAGKEGPVGLPGIDGRPGPIGPAGAR	2	P6(Oxidation); P11(Oxidation); K14(+42); P21(Oxidation)	3366.73		High	2.57472	3	1122.91	21.5447
CO1A2	GHNGLDGLKGQPGAPGVKGEPGAPGENGTPGQTGAR	2	K9(Glyo/+40); K18(Glyo/+40); P21(Oxidation)	3431.62		High	3.52216	4	858.661	12.247
CO1A2	GHNGLDGLKGQPGAPGVKGEPGAPGENGTPGQTGAR	3	K9(Glyo/+40); K18(Glyo/+40); P21(Oxidation)	3431.62		Medium	2.77127	4	858.661	11.4406
CO1A2	GLPGVAGSVGEPGPLGIAGPPGARGPPGNVGNPGVNGAPGEAGR	3	P3(Oxidation); R24(Glyo/+40); R44(Glyo/+40)	3933.95		High	3.13741	3	1311.99	20.5743
CO1A2	GLPGVAGSVGEPGPLGIAGPPGARGPPGNVGNPGVNGAPGEAGR	4	P3(Oxidation); R24(Glyo/+40); R44(Glyo/+40)	3933.95		High	3.26699	3	1311.99	20.5126
CO1A2	GLPGVAGSVGEPGPLGIAGPPGARGPPGNVGNPGVNGAPGEAGR	5	P3(Oxidation); R24(Glyo/+40); R44(Glyo/+40)	3933.96		High	3.41741	3	1311.99	20.5494
CO1A2	GEVGLPGLSGPVGPPGNPGANGLPGAKGAAGLPGVAGAPGLPGPR	5	P6(Oxidation); P15(Oxidation); K27(Glyo/+40; R45(Glyo/+40)	3974.04		High	3.3592	3	1325.35	21.4484
CO1A2	GEVGLPGLSGPVGPPGNPGANGLPGAKGAAGLPGVAGAPGLPGPR	5	P6(Oxidation); P15(Oxidation); K27(Glyo/+40; R45(Glyo/+40)	3974.05		High	3.48652	3	1325.35	21.5599
CO1A2	GEVGLPGLSGPVGPPGNPGANGLPGAKGAAGLPGVAGAPGLPGPR	2	P6(Oxidation); P15(Oxidation); K27(Glyo/+40; R45(Glyo/+40)	3974.06		High	3.82148	3	1325.36	21.6703
CO1A2	GATGPAGVRGPNGDSGRPGEPGLMGPRGFPGSPGNIGPAGK	2	R9(+100); R17(MDA/+54); K41(+82)	3990.04		High	2.78627	3	1330.68	21.6682
CO1A2	GATGPAGVRGPNGDSGRPGEPGLMGPRGFPGSPGNIGPAGK	3	R9(+100); R17(MDA/+54); K41(+82)	3990.05		High	2.84228	3	1330.69	21.2486
CO1A2	GSDGSVGPVGPAGPIGSAGPPGFPGAPGPKGELGPVGNPGPAGPAGPR	13	K30(GlyOx/+58); R48(+168)	4348.13		High	4.30629	4	1087.79	20.9469
CO1A2	GSDGSVGPVGPAGPIGSAGPPGFPGAPGPKGELGPVGNPGPAGPAGPR	15	K30(GlyOx/+58); R48(+168)	4348.13		High	4.42642	4	1087.79	20.9597
CO1A2	GSDGSVGPVGPAGPIGSAGPPGFPGAPGPKGELGPVGNPGPAGPAGPR	17	K30(GlyOx/+58); R48(+168)	4348.14		High	4.51185	4	1087.79	20.914
CO1A2	GSDGSVGPVGPAGPIGSAGPPGFPGAPGPKGELGPVGNPGPAGPAGPR	13	K30(GlyOx/+58); P35(Oxidation); R48(+168)	4364.13		High	4.6886	4	1091.79	20.6611
CO1A2	GSDGSVGPVGPAGPIGSAGPPGFPGAPGPKGELGPVGNPGPAGPAGPR	13	P21(Oxidation); K30(GlyOx/+58); R48(+168)	4364.13		High	5.01166	4	1091.79	20.6913
CO1A2	GSDGSVGPVGPAGPIGSAGPPGFPGAPGPKGELGPVGNPGPAGPAGPR	15	P21(Oxidation); K30(GlyOx/+58); R48(+168)	4364.13		High	4.38567	4	1091.79	20.7173
CO1A2	SGETGASGPPGFVGEKGPSGEPGTAGPPGTPGPQGLLGAPGFLGLPGSRGER	2	R49(Glyo/+40); R52(Glyo/+40)	4833.35		High	3.09212	4	1209.09	23.0327
CO1A2	SGETGASGPPGFVGEKGPSGEPGTAGPPGTPGPQGLLGAPGFLGLPGSRGER	18	P10(Oxidation); R49(Glyo/+40); R52(Glyo/+40)	4849.34		High	4.39786	4	1213.09	22.5768
CO1A2	SGETGASGPPGFVGEKGPSGEPGTAGPPGTPGPQGLLGAPGFLGLPGSRGER	24	P10(Oxidation); R49(Glyo/+40); R52(Glyo/+40)	4849.34		High	4.43145	4	1213.09	22.4675
CO1A2	SGETGASGPPGFVGEKGPSGEPGTAGPPGTPGPQGLLGAPGFLGLPGSRGER	24	P10(Oxidation); R49(Glyo/+40); R52(Glyo/+40)	4849.34		High	4.25931	4	1213.09	22.5556
CO1A2	SGETGASGPPGFVGEKGPSGEPGTAGPPGTPGPQGLLGAPGFLGLPGSRGER	11	P10(Oxidation); K16(Oxidation); R49(Glyo/+40); R52(Glyo/+40)	4865.33		High	4.40583	4	1217.09	22.6187
CO1A2	SGETGASGPPGFVGEKGPSGEPGTAGPPGTPGPQGLLGAPGFLGLPGSRGER	8	P10(Oxidation); K16(Oxidation); R49(Glyo/+40); R52(Glyo/+40)	4865.33		High	3.85934	4	1217.09	22.5596
CO1A2	SGETGASGPPGFVGEKGPSGEPGTAGPPGTPGPQGLLGAPGFLGLPGSRGER	13	P10(Oxidation); K16(Oxidation); R49(Glyo/+40); R52(Glyo/+40)	4865.34		High	4.1448	4	1217.09	22.3582
				OX	UV	ctrl
	K187, K196, K307, R325, K652, R877, R880, R904, R924, H973	40	Glyoxal-derived hydroimiadazolone	+40 - K187	+40 - K187		GLKG	2
	K462	42	acetylation/glycoaldehyde SB	+40 - K196	+40 - K196		GVKG	2
	R438	54	Methylglyoxal-derived hydroimidazolone/MDA adduct	+40 - K307	+40 - K307	+40 - K307	GAKG	3
	K262	58	carboxymethyl (from glyoxal)	+40 - R325	+40 - R325	+40 - R325	GPRG	8
	K655	68	pentanal SB		+40 - K652		GGKG	1
	/	70	crotonaldehyde MA	+40 - R877	+40 - R877	+40 - R877	GSRG	3
	K462	82	hexanal SB	+40 - R880	+40 - R880	+40 - R880	GERG	3
	R430	100	oxo-pentanoic acid SB	+40 - R904	+40 - R904	+40 - R904	GARG	3
	/	112	hydroxy-heptanal SB	+40 - R924	+40 - R924	+40 - R924	GRDG	3
	/	126	octenal MA		+40 - H973		GKHG	3
	/	156	hydroxy-nonenal MA	+42 - K462			GKEG	4
	R280	168	oxo-nonadienoic acid (?) MA	+54 - R438	+54 - R438		GRPG
				+58 - K262	+58 - K262	+58 - K262	GPKG	3
					+68 - K655		GEKG
				+82 - K462	+82 - K462		GKEG
				+100 - R430	+100 - R430		GVRG	2
				+168 - R280	+168 - R280	+168 - R280	GPRG

## Sheet: COL2A1_HMW
Collagen alpha-1(II) chain
Control
UV_PAPC
oxPAPC
CO2A1	DVWKPEpcR	2	P7(Oxidation); C8(PC2_SB)	1720.88		Medium	1.03015	6	2	860.945	8.02466
CO2A1	DVWKpEPcR	4	P5(Oxidation); C8(PC3_SB)	1732.88		Medium	1.31508	2	3	578.299	9.40879
CO2A1	DVWkpEPcR	4	K4(Oxidation); P5(Oxidation); C8(PC3_SB)	1748.88		Medium	1.36681	2	3	583.632	8.71951
CO2A1	GAAGPAGPPGAQGPPGLQGMPGER	5	P5(Oxidation); P8(Oxidation); P9(Oxidation); R24(PC15_SB)	2780.38		Medium	1.6918	1	3	927.464	12.3387
CO2A1	GAQGPpGATGFPGAAGRVGPPGSNGNPGPpGPPGpSGKDGPk	9	P6(Oxidation); P30(Oxidation); P35(Oxidation); K42(PC1_SB)	4280.08		Medium	2.03068	2	6	714.185	14.3607
CO2A1	GDAGAPGpQGPSGAPGPQGpTGVTGPk	26	P8(Oxidation); P20(Oxidation); K27(PC3_SB)	2931.45		Medium	2.30618	1	4	733.617	12.3463
CO2A1	GDAGAPGPQGPSGAPGPQGPTGVTGPK	28	P8(Oxidation); P20(Oxidation); K27(PC3_SB)	2931.45		Medium	2.60922	1	4	733.618	11.973
CO2A1	GDAGApGPQGPSGAPGpQGPTGVTGPk	40	P6(Oxidation); P17(Oxidation); K27(PC3_SB)	2931.45		Medium	2.68213	1	4	733.617	12.2646
CO2A1	GDRGETGAVGApGAPGPpGSpGPAGPIGKQGDr	5	P12(Oxidation); P18(Oxidation); P21(Oxidation); R33(PC4_SB)	3614.87		Medium	1.93477	2	3	1205.63	25.3993
CO2A1	GDSGPpGRAGDPGLQGPAGppGEk	1	P6(Oxidation); P20(Oxidation); P21(Oxidation); K24(PC2_SB)	2794.41		Medium	1.57863	1	4	699.358	15.2089
CO2A1	GEAGAQGpMGPAGPAGArGMpGPQGPrGDK	3	P8(Oxidation); R18(PC1_SB); P21(Oxidation); R27(PC1_SB)	3883.88		Medium	2.07394	1	5	777.582	16.2254
CO2A1	GEAGPTGARGPEGAQGprGEPGTPGSPGPAGAAGNPGTDGIpGAK	7	P17(Oxidation); R18(PC3_SB); P42(Oxidation)	4552.24		Medium	2.69867	1	6	759.545	13.9397
CO2A1	GEAGPTGARGPEGAQGPRGEPGTPGSPGPAGAAGNPGTDGIPGAK	14	R18(PC3_SB); P24(Oxidation); P36(Oxidation); P42(Oxidation)	4568.24		Medium	2.12836	2	6	762.213	12.5052
CO2A1	GEAGPTGARGPEGAQGPrGEPGTPGSpGPAGAAGNpGTDGIpGAK	15	R18(PC3_SB); P27(Oxidation); P36(Oxidation); P42(Oxidation)	4568.24		Medium	2.06833	1	6	762.213	13.4372
CO2A1	GEPGTPGSPGPAGAAGNPGTDGIPGAK	2	P11(Oxidation); P18(Oxidation); P24(Oxidation); K27(PC5_SB)	2966.49		Medium	0.960623	1	2	1483.75	21.0923
CO2A1	GEQGEAGQKGDAGAPGPQGPSGApGPQGPTGVTGpk	9	P24(Oxidation); P35(Oxidation); K36(PC11_MA)	3949.94		High	3.54122	1	4	988.24	16.1385
CO2A1	GEQGEAGQKGDAGAPGPQGPSGApGPQGpTGVTGpk	5	P24(Oxidation); P29(Oxidation); P35(Oxidation); K36(PC19_SB)	3949.94		High	3.30798	1	4	988.241	16.1699
CO2A1	GEQGEAGQKGDAGAPGPQGPSGApGPQGpTGVTGPk	6	P24(Oxidation); P29(Oxidation); K36(PC11_MA)	3949.94		High	3.37148	1	4	988.241	16.1699
CO2A1	GEQGPKGEPGPAGPQGAPGPAGEEGK	2	P5(Oxidation); K6(PC9_SB); P11(Oxidation); K26(Oxidation)	3091.54		Medium	2.91856	1	4	773.641	15.3886
CO2A1	GEQGPKGEPGPAGPQGAPGPAGEEGK	4	P5(Oxidation); K6(PC9_SB); P11(Oxidation); K26(Oxidation)	3091.55		High	3.25269	1	4	773.642	15.2055
CO2A1	GEQGPKGEpGPAGpQGAPGpAGEEGKr	6	P9(Oxidation); P14(Oxidation); P20(Oxidation); R27(PC19_SB)	3265.66		Medium	2.39349	1	3	1089.22	21.6495
CO2A1	GETGPPGPAGFAGPPGADGQPGAKGEQGEAGQK	3	P6(Oxidation); P8(Oxidation); K24(PC11_SB); K33(PC15_SB)	4315.15		Medium	2.64152	1	4	1079.54	21.3363
CO2A1	GETGPpGpAGFAGPPGADGQPGAkGEQGEAGQk	7	P6(Oxidation); P8(Oxidation); K24(PC11_SB); K33(PC15_SB)	4315.15		High	3.30284	1	4	1079.54	21.4037
CO2A1	GFTGLQGLPGPPGPSGDQGASGPAGPSGPR	12	P9(Oxidation); P14(Oxidation); P23(Oxidation); R30(PC5_SB)	3352.7		Medium	1.5671	2	3	1118.24	21.5383
CO2A1	GLpGKDGETGAAGPPGPAGpAGEr	2	P3(Oxidation); P20(Oxidation); R24(PC18_SB)	2793.43		Medium	1.15168	1	2	1397.22	15.0626
CO2A1	GLpGKDGETGAAGPPGPAGpAGEr	2	P3(Oxidation); P20(Oxidation); R24(PC18_SB)	2793.44		Medium	1.11488	2	2	1397.22	14.8602
CO2A1	GLTGPIGpPGPAGANGEkGEVGpPGPAGTAGARGAPGER	10	P8(Oxidation); K18(PC1_SB); P23(Oxidation)	4025		Medium	1.8623	1	5	805.805	13.7818
CO2A1	GPEGApGKDGGr	1	P6(Oxidation); R12(PC1_SB)	1674.82		Medium	1.22176	1	3	558.944	9.26379
CO2A1	GRDGEPGTPGNPGPpGPPGPPGpPGLGGNFAAQMAGGFDEk	8	P15(Oxidation); P23(Oxidation); K41(PC2_SB)	4416.09		Medium	1.92446	1	5	884.024	11.711
CO2A1	GrDGEPGTPGNPGPPGPPGPPGPpGLGGNFAAQMAGGFDEk	6	R2(PC1_SB); P24(Oxidation); K41(PC3_SB)	4973.4		Medium	1.86332	1	5	995.486	14.4275
CO2A1	QGDRGEAGAQGPMGPAGPAGARGmPGPQGpr	4	M24(Oxidation); P30(Oxidation); R31(PC5_SB)	3548.8		Medium	1.34951	1	3	1183.61	21.5933
CO2A1	VFCNMETGETCVYPNPASVPKKNWWSSK	7	K22(Oxidation); K28(PC14_SB)	3974.03		Medium	2.36164	2	3	1325.35	21.4848
CO2A1	VGpPGSNGNPGPPGPPGPSGKDGPKGAr	5	P3(Oxidation); R28(PC10_MA)	3238.68		Medium	1.13696	1	2	1619.84	20.9245
				Ox	UV	ctrl
	R151, R785, K803, K929, R1115	PC1	PPC- dioxo-propanoic acid; PPC-C4		PC1 - R151
	C52, K190, K956	PC2	PPC- oxo-octanoic acid		PC1 - R785
	C52, K190, R392, K884	PC3	PPC-oxo-hexadienoic acid		PC1 - K803
	R1088	PC4	PPC- hydroxy-oxo-nonaenoic acid		PC1 - K929
	K419, R1115, R1163	PC5	PPC-9-oxo-nonanoic acid		PC1 - R1115
		PC6	PPC-hydroxy-oxo-nonanoic acid		PC2 - C52
		PC7	PPC-oxo-undecatrienoic acid		PC2 - K190
		PC8	PPC-dihydroxy-oxo-nonaenoic acid; PPC-hydroxy-oxo-epoxy-nonanoic acid		PC2 - K956
	K470	PC9	PPC-hydroxy-oxo-dodecaenoic acid; PPC-oxo-epoxy-dodecanoic acid		PC3 - C52
	R932	PC10	PPC-oxo-epoxy-tridecaenoic acid		PC3 - K190
	K848, K884	PC11	PPC-hydroxy-oxo-epoxy-dodecanoic acid	PC3 - R392	PC3 - R392
		PC12	PPC-hydroxy-oxo-epoxy-pentadecadienoic acid	PC3 - K884	PC3 - K884	PC3 - K884
		PC13	PPC-18-oxo-7,13-octadecadienoic acid		PC4 - R1088
	K1340	PC14	PPC-oxo-octadecaenoic acid	PC5 - K419
	R755, K857	PC15	PPC-C6-OH		PC5 - R1115
		PC16	PPC-C6:2	PC5 - R1163
		PC17	PPC-C6:1		PC9 - K470	PC9 - K470
	R653	PC18	PPC-C7:1-OH		PC10 - R932
	R491, K884	PC19	PPC-C10-2OH	PC11 - K848	PC11 - K848
				PC11 - K884	PC11 - K884
				PC14 - K1340
				PC15 - K857	PC15 - K857
				PC15 - R755
				PC18 - R653	PC18 - R653
					PC19 - R491
				PC19 - K884

## Sheet: COL2A1_LMW
Collagen alpha-1(II) chain
Control
UV_PAPC
oxPAPC
Not detected

## Sheet: COL3A1_HMW
Collagen alpha-1(III) chain
Control
UV_PAPC
oxPAPC
CO3A1	DGAPGAK	575.4	3	K7(PC2_SB)	1190.67		Medium	1.17208	2	2	595.836	21.032
CO3A1	DGPRGPTGPIGPPGPAGQPGDK	605.4	2	R4(PC15_SB); P13(Oxidation); P15(Oxidation)	2662.39		Medium	1.35137	1	3	888.134	26.9492
CO3A1	GAAGPPGPPGSAGTPGLQGMPGER	629.4	6	P6(Oxidation); P9(Oxidation); P21(Oxidation); R24(PC4_SB)	2793.42		Medium	2.10546	2	3	931.813	14.8756
CO3A1	GAAGpPGPPGSAGTpGLQGmPGEr	671.4	3	P5(Oxidation); P15(Oxidation); M20(Oxidation); R24(PC7_MA)	2835.41		Medium	2.04997	1	3	945.809	19.8796
CO3A1	GDSGAPGERGPPGAGGPPGPR	561.3	52	P6(Oxidation); R9(PC1_SB)	2420.18		Medium	1.85309	1	2	1210.59	8.27445
CO3A1	GDSGApGErGPPGAGGPPGPR	561.3	36	P6(Oxidation); R9(PC1_SB)	2420.19		Medium	1.56866	1	2	1210.6	8.19328
CO3A1	GDSGApGErGPPGAGGPPGPR	561.3	45	P6(Oxidation); R9(PC1_SB)	2420.19		Medium	1.64512	1	2	1210.6	8.24317
CO3A1	GDSGApGERGpPGAGGPPGPrGGAGPpGPEGGK	561.3	8	P6(Oxidation); P11(Oxidation); R21(PC1_SB); P27(Oxidation)	3413.61		Medium	1.72516	2	5	683.528	11.8028
CO3A1	GDTGpPGpQGLQGLPGTSGPPGENGkPGEPGPK	561.3	2	P5(Oxidation); P8(Oxidation); K26(PC1_SB)	3627.77		Medium	2.20198	1	4	907.698	12.4557
CO3A1	GDTGPPGPQGLQGLPGTSGPPGENGKPGEPGPK	561.3	26	P20(Oxidation); K26(Oxidation); P27(Oxidation); K33(PC1_SB)	3643.76		Medium	2.59666	1	4	911.695	12.1983
CO3A1	GDTGPPGPQGLQGLPGTSGPpGENGkpGEPGPk	561.3	18	P21(Oxidation); K26(Oxidation); P27(Oxidation); K33(PC1_SB)	3643.76		Medium	2.15894	1	4	911.696	11.8687
CO3A1	GDTGPPGPQGLQGLPGTSGPpGENGkpGEpGPK	561.3	12	P21(Oxidation); K26(PC1_SB); P27(Oxidation); P30(Oxidation)	3643.76		Medium	1.97745	1	4	911.696	11.5413
CO3A1	GEDGKDGSPGEPGANGLPGAAGERGVPGFR	561.3	5	P9(Oxidation); P18(Oxidation); R24(PC1_SB)	3401.65		Medium	1.46979	1	3	1134.56	15.4202
CO3A1	GEDGKDGSPGEPGANGLpGAAGERGVpGFr	587.4	2	P18(Oxidation); P27(Oxidation); R30(PC3_SB)	3427.68		Medium	1.48281	1	3	1143.23	17.0333
CO3A1	GENGSPGAPGAPGHPGPPGPVGPAGK	573.4	6	P18(Oxidation); P20(Oxidation); P23(Oxidation); K26(PC2_SB)	2839.46		Medium	1.39024	2	3	947.157	23.7926
CO3A1	GENGVPGEDGAPGPMGPr	561.3	1	R18(PC1_SB)	2255.08		Medium	1.38367	1	2	1128.05	13.2404
CO3A1	GENGVPGEDGAPGPMGPR	721.4	9	M15(Oxidation); R18(PC11_MA)	2431.23		Medium	2.06862
CO3A1	GENGVPGEDGAPGPMGPRGAPGERGRPGLPGAAGAR	653.4	1	R18(PC7_SB)	3975.03		Medium	1.97057	1	3	1331.01	21.7373
CO3A1	GENGVPGEDGAPGPMGPRGAPGERGRPGLPGAAGAR	653.4	20	P14(Oxidation); R18(PC7_SB)	3991.01		High	2.94886	1	3	1331.01	21.7878
CO3A1	GENGVPGEDGAPGPMGPRGAPGERGRPGLPGAAGAR	653.4	41	P14(Oxidation); R18(PC7_SB)	3991.02		High	2.66002	1	3	1331.01	21.7824
CO3A1	GENGVPGEDGAPGPMGPRGAPGERGRPGLPGAAGAR	653.4	35	M15(Oxidation); R18(PC7_SB)	3991.03		High	3.20741	1	3	1331.01	21.8843
CO3A1	GEpGPQGHAGAPGPPGPpGSDGSpGGk	703.4	1	P3(Oxidation); P18(Oxidation); P24(Oxidation); K27(PC11_SB)	3070.53		Medium	1.54737	1	5	614.911	13.9086
CO3A1	GEPGPQGHAGAPGPPGPPGSDGSPGGK	703.4	3	P3(Oxidation); P5(Oxidation); H8(PC11_SB); P12(Oxidation)	3070.53		Medium	1.48655	1	3	1024.18	14.3537
CO3A1	GEPGPQGHAGAPGPPGpPGSDGSpGGk	703.4	2	P17(Oxidation); P24(Oxidation); K27(PC11_MA)	3072.53		Medium	1.85799	1	5	615.312	14.1974
CO3A1	GEpGPQGHAGAPGPpGPpGSDGSPGGk	703.4	3	P3(Oxidation); P15(Oxidation); P18(Oxidation); K27(PC11_MA)	3088.53		Medium	1.64312	1	4	772.887	15.0019
CO3A1	GEPGSSGVDGAPGKDGpRGpTGPIGPpGPAGQPGDk	587.4	18	P17(Oxidation); P20(Oxidation); P27(Oxidation); K36(PC3_SB)	3855.9		Medium	2.36628	1	5	771.987	16.913
CO3A1	GEPGSSGVDGAPGkDGPRGPTGpIGppGPAGQPGDK	587.4	12	K14(PC3_SB); P23(Oxidation); P26(Oxidation); P27(Oxidation)	3855.92		Medium	1.63732	1	5	771.991	16.6715
CO3A1	GErGSEGSPGHPGQPGPpGPPGAPGPCCGAGGVAAI	587.4	72	R3(PC3_SB); P18(Oxidation)	3735.78		High	3.15974	1	4	934.7	17.7268
CO3A1	GERGSEGSPGHPGQPGPPGPPGAPGPCCGAGGVAAI	587.4	114	R3(PC3_SB); P15(Oxidation)	3735.78		Medium	2.85634	1	4	934.7	17.8989
CO3A1	GERGSEGSPGHPGQPGPPGPPGAPGPCCGAGGVAAI	587.4	135	R3(PC3_SB); P18(Oxidation); P21(Oxidation)	3751.77		High	3.22577	2	4	938.698	17.1987
CO3A1	GERGSEGSPGhPGQPGPPGPPGApGPCcGAGGVAAI	587.4	126	H11(PC3_SB); P24(Oxidation); C28(Oxidation)	3751.77		Medium	1.1143	1	2	1876.39	17.2953
CO3A1	GESGAPGVPGIAGPRGGPGERGEQGPPGPAGFPGAPGQNGEPGAK	741.5	3	R15(PC12_SB); P36(Oxidation)	4787.37		Medium	2.21236
CO3A1	GETGPAGPSGAPGPAGSR	575.4	2	P12(Oxidation); P14(Oxidation); R18(PC2_SB)	2130.08		Medium	1.33789	1	2	1065.55	23.3181
CO3A1	GETGPAGPSGApGpAGSr	575.4	2	P12(Oxidation); P14(Oxidation); R18(PC2_SB)	2130.09		Medium	1.36783	1	2	1065.55	23.4116
CO3A1	GGPGErGEQGPPGpAGFPGApGQNGEPGAk		3	R6(PC19_SB); P14(Oxidation); P21(Oxidation); K30(Oxidation)	3480.76		Medium	2.60835	2	5	696.957	9.65137
CO3A1	GGPGErGEQGpPGpAGFPGAPGQNGEPGAKGER	561.3	10	R6(PC1_SB); P11(Oxidation); P14(Oxidation)	3662.72		Medium	1.63413	1	4	916.435	10.6295
CO3A1	GGPGERGEQGPPGPAGFPGAPGQNGEPGAKGER	561.3	9	R6(PC1_SB); P12(Oxidation); P14(Oxidation)	3662.72		Medium	1.8284	1	5	733.349	10.63
CO3A1	GGPGErGEQGPpGpAGFPGAPGQNGEPGAKGER	561.3	10	R6(PC1_SB); P12(Oxidation); P14(Oxidation)	3662.72		Medium	2.16867	1	3	1221.58	9.84411
CO3A1	GGPGGpGpKGDk	631.4	6	P6(Oxidation); P8(Oxidation); K12(PC16_MA)	1686.89		Medium	1.92029	1	3	562.967	10.773
CO3A1	GGPGGpGPQGPAGk	561.3	1	P6(Oxidation); K14(PC1_SB)	1710.88		Medium	1.41049	1	3	570.964	20.6121
CO3A1	GHRGFPGNPGAPGSPGPAGHQGAVGSPGPAGPRGPVGPSGPPGK		11	P15(Oxidation); R33(PC15_SB); P42(Oxidation)	4523.29		Medium	1.89269	1	4	1131.58	20.829
CO3A1	GLAGpPGmpGARGSPGPQGIKGENGKPGPSGQNGEr	575.4	7	P5(Oxidation); M8(Oxidation); P9(Oxidation); R36(PC2_SB)	3990.04		Medium	1.93469	2	3	1330.68	21.3877
CO3A1	GNDGApGkNGErGGpGGPGPQGPAGK	561.3	25	P6(Oxidation); K8(Oxidation); R12(PC1_SB); P15(Oxidation)	2895.37		Medium	2.09845	1	3	965.796	11.4703
CO3A1	GNDGApGkNGERGGPGGpGPQGPAGk	561.3	20	P6(Oxidation); K8(Oxidation); P18(Oxidation); K26(PC1_SB)	2895.37		Medium	1.87997	1	3	965.796	11.5158
CO3A1	GNDGAPGKNGERGGPGGPGPQGPAGK		1	P20(Oxidation); P23(Oxidation); K26(PC7_SB)	2971.46		Medium	2.03416	1	5	595.099	1.13607
CO3A1	GNDGARGSDGQPGPPGPPGTAGFPGSPGAK	561.3	10	R6(PC1_SB); P15(Oxidation); P17(Oxidation); P24(Oxidation)	3269.55		Medium	1.67045	1	3	1090.52	14.4771
CO3A1	GNDGArGSDGQPGPpGppGTAGFPGSPGAK	561.3	8	R6(PC1_SB); P15(Oxidation); P17(Oxidation); P18(Oxidation)	3269.57		Medium	1.66206	1	3	1090.53	14.3749
CO3A1	GNDGArGSDGQPGPpGppGTAGFPGSPGAK	561.3	34	R6(PC1_SB); P15(Oxidation); P17(Oxidation); P18(Oxidation)	3269.57		Medium	2.00083	1	3	1090.53	14.3589
CO3A1	GNRGERGSEGSPGHPGQPGPPGPPGAPGPCCGAGGVAAI	587.4	5	R6(PC3_SB); P20(Oxidation); C31(Oxidation)	4078.93		Medium	2.0982	1	4	1020.49	16.9296
CO3A1	GNRGErGSEGSPGHPGQPGpPGPPGAPGPCcGAGGVAAI	587.4	10	R6(PC3_SB); P20(Oxidation); C31(Oxidation)	4078.94		Medium	1.9799	1	3	1360.32	16.9152
CO3A1	GPAGANGLPGEKGPPGDR	703.4	2	P9(Oxidation); K12(Oxidation); P14(Oxidation); R18(PC11_SB)	2398.26		Medium	2.05249	1	3	800.092	15.4908
CO3A1	GPAGANGLpGEkGPpGDr	703.4	3	P9(Oxidation); K12(Oxidation); P15(Oxidation); R18(PC11_SB)	2398.26		Medium	1.94301	1	3	800.092	15.3973
CO3A1	GpAGmPGFPGMKGhRGFDGr	587.4/575.4	2	P2(Oxidation); M5(Oxidation); H14(PC3_SB); R20(PC2_SB)	3223.64		Medium	1.21016	1	3	1075.22	21.3445
CO3A1	GpAGMPGFpGMKGhRGFDGr	587.4/575.4	3	P2(Oxidation); P9(Oxidation); H14(PC3_SB); R20(PC2_SB)	3223.64		Medium	1.23838	1	3	1075.22	21.4019
CO3A1	GPVGPSGPPGKDGASGHPGPIGPPGPRGNR	587.4	6	P5(Oxidation); P9(Oxidation); K11(PC3_SB); P24(Oxidation)	3361.71		Medium	1.99322
CO3A1	GPVGpSGPpGkDGASGHPGPIGPPGpRGNR	587.4	58	P5(Oxidation); P9(Oxidation); K11(PC3_SB); P26(Oxidation)	3361.71		Medium	1.80445	1	5	673.148	14.7164
CO3A1	GPVGpSGPpGkDGASGHPGPIGpPGPRGNR	587.4	68	P5(Oxidation); P9(Oxidation); K11(PC3_SB); P23(Oxidation)	3361.71		Medium	2.20623	1	5	673.149	15.7022
CO3A1	SGDRGETGPAGPSGAPGPAGSRGPPGPQGPR	661.4	2	R4(PC8_SB); P12(Oxidation); R22(PC8_SB); P27(Oxidation)	4136.11		Medium	2.00667
					ox	UV	ctrl
	R302, R326, R485, R596, K610, K655, K662, R683, R695		PC1	PPC- dioxo-propanoic acid; PPC-C4	PC1 - R326	PC1 - R302	PC1 - R326
	R271, R992, K1031, K1060, R1082		PC2	PPC- oxo-octanoic acid	PC1 - R485	PC1 - R326	PC1 - R596
	H265, R491, R746, K757, K779, K1160, R1172, H1180		PC3	PPC-oxo-hexadienoic acid	PC1 - K662	PC1 - K610	PC1 - K655
	R731		PC4	PPC- hydroxy-oxo-nonaenoic acid	PC1 - R683	PC1 - K655	PC1 - K662
			PC5	PPC-9-oxo-nonanoic acid	PC1 - R800	PC1 - R683	PC1 - R683
			PC6	PPC-hydroxy-oxo-nonanoic acid	PC2 - K1031	PC1 - R695	PC1 - R800
	R302, K610, R731		PC7	PPC-oxo-undecatrienoic acid	PC2 - K1060	PC1 - R800	PC2 - R271
	R1082		PC8	PPC-dihydroxy-oxo-nonaenoic acid; PPC-hydroxy-oxo-epoxy-nonanoic acid	PC2 - R1082	PC2 - R271	PC3 - H265
			PC9	PPC-hydroxy-oxo-dodecaenoic acid; PPC-oxo-epoxy-dodecanoic acid	PC3 - K1150	PC2 - R992	PC3 - R491
			PC10	PPC-oxo-epoxy-tridecaenoic acid	PC3 - R1172	PC2 - R1082	PC3 - K779
	R302, R376, K395, R509		PC11	PPC-hydroxy-oxo-epoxy-dodecanoic acid	PC4 - R731	PC3 - H265	PC3 - K1150
	R794		PC12	PPC-hydroxy-oxo-epoxy-pentadecadienoic acid	PC7 - R302	PC3 - K757	PC7 - R302
			PC13	PPC-18-oxo-7,13-octadecadienoic acid	PC8 - R1064	PC3 - K1150	PC11 - K395
			PC14	PPC-oxo-octadecaenoic acid	PC8 - R1082	PC3 - R1172
	R761, R1139		PC15	PPC-C6-OH	PC11 - R302	PC3 - H1180
	K743		PC16	PPC-C6:2	PC11 - H376	PC7 - R302
			PC17	PPC-C6:1	PC11 - K395	PC7 - K610
			PC18	PPC-C7:1-OH	PC11 - R509	PC7 - R731
	R800		PC19	PPC-C10-2OH	PC12 - R794	PC11 - R509
					PC15 - R1139	PC16 - K743
					PC15 - R761	PC19 - R800

## Sheet: COL3A1_LMW
Collagen alpha-1(III) chain		Collagen alpha-1(III) chain
Control		Control
UV_PAPC		UV_PAPC
oxPAPC		oxPAPC
CO3A1	GPPGDRGGPGPAGPR	2	P2(Oxidation); P3(Oxidation); R6(+168); P9(Oxidation)	1560.79		High	2.89659	3	520.935	12.4792
CO3A1	GENGSPGAPGAPGHPGPPGPVGPAGK	3	P6(Oxidation); K26(GlyOx/+58)	2290.09		High	2.17277	2	1145.55	13.4952
CO3A1	GENGSPGAPGAPGHPGPPGPVGPAGK	4	P6(Oxidation); K26(GlyOx/+58)	2290.09		High	2.32602	2	1145.55	13.6584
CO3A1	GENGSPGAPGAPGHPGPPGPVGPAGK	24	P6(Oxidation); P12(Oxidation); P20(Oxidation); K26(+42)	2306.08		High	3.37944	3	769.366	12.1638
CO3A1	GENGSPGAPGAPGHPGPPGPVGPAGK	30	P6(Oxidation); P12(Oxidation); P20(Oxidation); K26(+42)	2306.08		High	3.39986	3	769.366	12.2823
CO3A1	GENGSPGAPGAPGHPGPPGPVGPAGK	5	P6(Oxidation); P12(Oxidation); H14(GlyOx/+58); P17(Oxidation)	2322.08		High	2.30982	2	1161.54	11.0737
CO3A1	GENGSPGAPGAPGHPGPPGPVGPAGK	7	P6(Oxidation); P12(Oxidation); H14(GlyOx/+58); P18(Oxidation)	2322.08		High	2.37389	2	1161.54	11.3204
CO3A1	GENGSPGAPGAPGHPGPPGPVGPAGK	10	P6(Oxidation); P12(Oxidation); H14(GlyOx/+58); P18(Oxidation)	2322.08		High	2.24328	2	1161.54	11.0748
CO3A1	GDRGENGSPGAPGAPGHPGPPGPVGPAGK	4	R3(GlyOx/+58); P12(Oxidation); H17(+126); K29(+70)	2814.32		High	3.5138	4	704.335	9.25545
CO3A1	GDRGENGSPGAPGAPGHPGPPGPVGPAGK	5	R3(GlyOx/+58); P12(Oxidation); H17(+126); K29(+70)	2814.32		High	3.32379	4	704.336	9.10183
CO3A1	GDRGENGSPGAPGAPGHPGPPGPVGPAGK	4	R3(GlyOx/+58); P12(Oxidation); H17(+126); K29(+70)	2814.32		High	3.75293	4	704.336	9.14888
CO3A1	GERGAPGEKGEGGPPGAAGPAGGSGPAGPPGPQGVK	8	K9(+42); P15(Oxidation); P32(Oxidation); K36(Oxidation)	3152.47		High	3.14959	3	1051.49	12.0814
CO3A1	GERGAPGEKGEGGPPGAAGPAGGSGPAGPPGPQGVK	13	K9(+42); P15(Oxidation); P29(Oxidation); P32(Oxidation)	3152.47		High	3.07148	3	1051.5	11.8903
CO3A1	GERGAPGEKGEGGPPGAAGPAGGSGPAGPPGPQGVK	2	K9(GlyOx/+58); P26(Oxidation); P29(Oxidation); P30(Oxidation)	3168.46		High	2.99079	3	1056.83	11.2558
CO3A1	GERGAPGEKGEGGPPGAAGPAGGSGPAGPPGPQGVK	4	K9(GlyOx/+58); P26(Oxidation); P29(Oxidation); P30(Oxidation)	3168.46		High	2.94214	3	1056.83	11.1784
CO3A1	GERGAPGEKGEGGPPGAAGPAGGSGPAGPPGPQGVK	4	K9(GlyOx/+58); P26(Oxidation); P29(Oxidation); P30(Oxidation)	3168.46		High	2.99584	3	1056.83	11.0847
CO3A1	GGAGPPGPEGGKGAAGPPGPPGSAGTPGLQGMPGERGGPGGPGPK	2	P6(Oxidation); P18(Oxidation); R36(Glyo/+40); K45(Glyo/+40)	3893.82		High	4.44038	4	974.211	12.4645
CO3A1	GGAGPPGPEGGKGAAGPPGPPGSAGTPGLQGMPGERGGPGGPGPK	6	P6(Oxidation); P18(Oxidation); R36(Glyo/+40); K45(Glyo/+40)	3893.83		High	4.71223	4	974.213	12.7536
CO3A1	GNDGARGSDGQPGPPGPPGTAGFPGSPGAKGEVGPAGSPGSSGAPGQR	8	R6(MDA/+54); P12(Oxidation); P18(Oxidation); P45(Oxidation)	4310.98		High	3.37277	4	1078.5	13.0911
CO3A1	GNDGARGSDGQPGPPGPPGTAGFPGSPGAKGEVGPAGSPGSSGAPGQR	2	R6(MDA/+54); P12(Oxidation); P18(Oxidation); P45(Oxidation)	4310.99		Medium	2.78126	4	1078.5	13.1535
CO3A1	GNDGARGSDGQPGPPGPPGTAGFPGSPGAKGEVGPAGSPGSSGAPGQR	2	P12(Oxidation); P15(Oxidation); K30(Glyo/+40); R48(Glyo/+40)	4320.96		High	3.32978	4	1080.99	12.0628
CO3A1	GNDGARGSDGQPGPPGPPGTAGFPGSPGAKGEVGPAGSPGSSGAPGQR	5	P12(Oxidation); P15(Oxidation); K30(Glyo/+40); R48(Glyo/+40)	4320.96		High	3.70301	4	1081	12.5155
CO3A1	NGETGPQGPPGPTGPSGDKGDTGPPGPQGLQGLPGTSGPPGENGKPGEPGPK	3	P9(Oxidation); P24(Oxidation); P34(Oxidation); K52(Octenal_MA/+126)	4939.33		High	3.2768	4	1235.59	17.3713
				ox	UV	ctrl
	K350, R368, R731, K740, K833	40	Glyoxal-derived hydroimiadazolone		+54 - R326	+54 - R326	GARG	2
	K1060	42	acetylation/glycoaldehyde SB	+40 - K350		+40 - K350	GAKG	2
	R326	54	Methylglyoxal-derived hydroimidazolone/MDA adduct	+40 - R368		+40 - R368	GQRG	2
	K833, R1034, H1048, K1060	58	carboxymethyl (from glyoxal)		+168 - R509		GDRG	4
		68	pentanal SB	+126 - K662			GPKG	3
	K1060	70	crotonaldehyde MA	+40 - R731	+40 - R731		GERG	2
		82	hexanal SB	+40 - K740	+40 - K740		GPKG
		100	oxo-pentanoic acid SB	+42 - K833	+42 - K833		GEKG	5
		112	hydroxy-heptanal SB	+58 - K833	+58 - K833	+58 - K833	GEKG
	K662, H1048	126	octenal MA	+58 - R1034	+58 - R1034	+58 - R1034	GDRG
		156	hydroxy-nonenal MA	+58 - H1048	+58 - H1048	+58 - H1048	GHPG	6
	R509	168	oxo-nonadienoic acid (?) MA	+126 - H1048	+126 - H1048	+126 - H1048	GHPG
				+42 - K1060	+42 - K1060		GKSG	7
				+58 - K1060	+58 - K1060
				+70 - K1060	+70 - K1060	+70 - K1060

## Sheet: Summary HMW
	Col1A1 HMW			Col1A2 HMW			Col2A1 HMW			Col3A1 HMW					Col1A1 HMW			Col1A2 HMW			Col2A1 HMW			Col3A1 HMW			Sum ox	Sum UV	Sum ctrl
	ox	UV	ctrl	ox	UV	ctrl	ox	UV	ctrl	ox	UV	ctrl			ox	UV	ctrl	ox	UV	ctrl	ox	UV	ctrl	ox	UV	ctrl
	PC1 - K285	PC1 - R732	PC1 - R510	PC1 - K567	PC1 - R44	PC1 - K943	PC3 - R392	PC1 - R151	PC3 - K884	PC1 - R326	PC1 - R302	PC1 - R326	PC1	PPC- dioxo-propanoic acid; PPC-C4	3	2	1	2	3	1	0	5	0	5	7	6	10	17	8
	PC1 - R303	PC1 - R1013	PC2 - R1025	PC1 - K943	PC1 - K496	PC2 - K619	PC3 - K884	PC1 - R785	PC9 - K470	PC1 - R485	PC1 - R326	PC1 - R596	PC2	PPC- oxo-octanoic acid	3	3	1	1	1	1	0	3	0	3	3	1	7	10	3
	PC1 - R597	PC2 - H48	PC3 - C95	PC2 - K378	PC1 - K943	PC4 - H942	PC5 - K419	PC1 - K803		PC1 - K662	PC1 - K610	PC1 - K655	PC3	PPC-oxo-hexadienoic acid	4	3	4	3	1	0	2	4	1	2	5	4	11	13	9
	PC2 - K85	PC2 - R50	PC3 - R732	PC3 - K378	PC2 - R691	PC7 - H942	PC5 - R1163	PC1 - K929		PC1 - R683	PC1 - K655	PC1 - K662	PC4	PPC- hydroxy-oxo-nonaenoic acid	2	1	1	2	0	1	0	1	0	1	0	0	5	2	2
	PC2 - K351	PC2 - H1109	PC3 - K825	PC3 - R220	PC3 - R643		PC11 - K848	PC1 - R1115		PC1 - R800	PC1 - R683	PC1 - R683	PC5	PPC-9-oxo-nonanoic acid	4	1	0	0	0	0	2	1	0	0	0	0	6	2	0
	PC2 - R1025	PC3 - K114	PC3 - R1013	PC3 - R691	PC10 - R130		PC11 - K884	PC2 - C52		PC2 - K1031	PC1 - R695	PC1 - R800	PC6	PPC-hydroxy-oxo-nonanoic acid	0	0	0	0	0	0	0	0	0	0	0	0	0	0	0
	PC3 - K114	PC3 - R732	PC4 - K396	PC4 - H942	PC11 - K619		PC14 - K1340	PC2 - K190		PC2 - K1060	PC1 - R800	PC2 - R271	PC7	PPC-oxo-undecatrienoic acid	0	0	0	0	0	1	0	0	0	1	3	1	1	3	2
	PC3 - R732	PC3 - R801	PC12 - R993	PC4 - R946	PC16 - K619		PC15 - R755	PC2 - K956		PC2 - R1082	PC2 - R271	PC3 - H265	PC8	PPC-dihydroxy-oxo-nonaenoic acid; PPC-hydroxy-oxo-epoxy-nonanoic acid	0	0	0	0	0	0	0	0	0	2	0	0	2	0	0
	PC3 - K825	PC4 - K396	PC17 - R684	PC11 - K619	PC16 - H1023		PC15 - K857	PC3 - C52		PC3 - K1150	PC2 - R992	PC3 - R491	PC9	PPC-hydroxy-oxo-dodecaenoic acid; PPC-oxo-epoxy-dodecanoic acid	0	0	0	0	0	0	0	1	1	0	0	0	0	1	1
	PC3 - R1013	PC5 - R120		PC12 - R379	PC16 - H1035		PC18 - R653	PC3 - K190		PC3 - R1172	PC2 - R1082	PC3 - K779	PC10	PPC-oxo-epoxy-tridecaenoic acid	2	0	0	0	1	0	0	1	0	0	0	0	2	2	0
	PC4 - C92	PC11 - R732		PC19 - R946	PC19 - R946		PC19 - K884	PC3 - R392		PC4 - R731	PC3 - H265	PC3 - K1150	PC11	PPC-hydroxy-oxo-epoxy-dodecanoic acid	1	1	0	1	1	0	2	2	0	4	1	1	8	5	1
	PC4 - K396	PC12 - R1013						PC3 - K884		PC7 - R302	PC3 - K757	PC7 - R302	PC12	PPC-hydroxy-oxo-epoxy-pentadecadienoic acid	0	1	1	1	0	0	0	0	0	1	0	0	2	1	1
	PC5 - C81	PC17 - K396						PC4 - R1088		PC8 - R1064	PC3 - K1150	PC11 - K395	PC13	PPC-18-oxo-7,13-octadecadienoic acid	0	0	0	0	0	0	0	0	0	0	0	0	0	0	0
	PC5 - C92	PC17 - R684						PC5 - R1115		PC8 - R1082	PC3 - R1172		PC14	PPC-oxo-octadecaenoic acid	0	0	0	0	0	0	1	0	0	0	0	0	1	0	0
	PC5 - R120	PC18 - K79						PC9 - K470		PC11 - R302	PC3 - H1180		PC15	PPC-C6-OH	2	0	0	0	0	0	2	1	0	2	0	0	6	1	0
	PC5 - R1013	PC19 - K85						PC10 - R932		PC11 - H376	PC7 - R302		PC16	PPC-C6:2	0	0	0	0	3	0	0	0	0	0	1	0	0	4	0
	PC10 - R303							PC11 - K848		PC11 - K395	PC7 - K610		PC17	PPC-C6:1	2	2	1	0	0	0	0	0	0	0	0	0	2	2	1
	PC10 - K429							PC11 - K884		PC11 - R509	PC7 - R731		PC18	PPC-C7:1-OH	0	1	0	0	0	0	1	1	0	0	0	0	1	2	0
	PC11 - R732							PC15 - K857		PC12 - R794	PC11 - R509		PC19	PPC-C10-2OH	0	1	0	1	1	0	1	1	0	0	1	0	2	4	0
	PC15 - R1013							PC18 - R653		PC15 - R1139	PC16 - K743			No of Modifications	23	16	9	11	11	4	11	21	2	21	21	13	66	69	28
	PC15 - K1207							PC19 - R491		PC15 - R761	PC19 - R800																OxPAPC	UVPAPC	ctrl
	PC17 - K396													pre-triple-helical	6	6	1	0	1	0	0	5	0	0	0	0	16.5	17.25	7
	PC17 - R684													triple-helical	16	10	8	11	10	4	10	16	2	18	18	12	6.40312	4.78714	4.96655
														post-triple-helical	1	0	0	0	0	0	1	0	0	3	3	1	ttest			9	4	2	13	ctrl
No of Modifications	23	16	9	11	11	4	11	21	2	21	21	13															o vs c	0.057476		16	11	21	21	uv
No of PCs	9	10	6	7	7	4	7	11	2	9	7	5		% of mod outside triple-helical	30.4348	37.5	11.1111	0	9.09091	0	9.09091	23.8095	0	14.2857	14.2857	7.69231	uv vs c	0.0248979		23	11	11	21	ox
													sums	% of mod in triple-helical	69.5652	62.5	88.8889	100	90.9091	100	90.9091	76.1905	100	85.7143	85.7143	92.3077
Arginine	11	9	6	5	5	0	4	9	0	15	13	7	84	0.518519																Col1A1			Col1A2			Col2A1			Col3A1
Lysine	9	5	2	5	4	2	6	10	2	5	6	5	61	0.376543																Ctrl	UV	OxPAPC	Ctrl	UV	OxPAPC	Ctrl	UV	OxPAPC	Ctrl	UV	OxPAPC
Cysteine	3	0	1	0	0	0	0	2	0	0	0	0	6	0.037037									Ctrl		UV		OX			9	16	23	4	11	11	2	21	11	13	21	21
Histidine	0	2	0	1	2	2	0	0	0	1	2	1	11	0.0679012				tripple-helical	outside tripple-helical
													162			Col1A1 ctrl	Ctrl	88.8889	11.1111			Col1A1	88.8889	11.1111	62.5	37.5	69.5652	30.4348
																Col1A1 UV	UV	62.5	37.5			Col1A2	100	0	90.9091	9.09091	100	0
Arginine																Col1A1 OxPAPC	OxPAPC	69.5652	30.4348			Col2A1	100	0	76.1905	23.8095	90.9091	9.09091
GERG	4	4	4	3	3		2	1		5	4	3	33	0.407407		Col1A2 ctrl	Ctrl	100	0			Col3A1	92.3077	7.69231	85.7143	14.2857	85.7143	14.2857
GREG	3	2	1										6	0.0740741		Col1A2 UV	UV	90.9091	9.09091
GPRG	3	1					2	3		4	3	1	17	0.209877		Col1A2 OxPAPC	OxPAPC	100	0
GDRG		1	1	1	2					2	1		8	0.0987654		Col2A1 ctrl	Ctrl	100	0
GRDG	1		1					1					3	0.037037	0.82716	Col2A1 UV	UV	76.1905	23.8095
GKRG				1				1					2	0.0246914		Col2A1 OxPAPC	OxPAPC	90.9091	9.09091
GGRG								1					1	0.0123457		Col3A1 ctrl	Ctrl	92.3077	7.69231
GARG					1			1		1	1	1	5	0.0617284		Col3A1 UV	UV	85.7143	14.2857
GSRG										2	1		3	0.037037		Col3A1 OxPAPC	OxPAPC	85.7143	14.2857
GRNG											1	1	2	0.0246914
GFRG												1	1	0.0123457		Col1A1			Col1A2			Col2A1			Col3A1
													81			Ctrl	UV	OxPAPC	Ctrl	UV	OxPAPC	Ctrl	UV	OxPAPC	Ctrl	UV	OxPAPC
															tripple-helical	88.8889	62.5	69.5652	100	90.9091	100	100	76.1905	90.9091	92.3077	85.7143	85.7143
Lysine															outside tripple-helical	11.1111	37.5	30.4348	0	9.09091	0	0	23.8095	9.09091	7.69231	14.2857	14.2857
GAKG	4	2	2				1	1		1			11	0.215686
GPKG	3	1			1		2	4	2	1		1	15	0.294118
GKPG				1							1	1	3	0.0588235
GHKG				1	1	1							3	0.0588235
GKRG				2									2	0.0392157
GNKG				1		1							2	0.0392157
GEKG								2					2	0.0392157
GQKG							1	1					2	0.0392157
GKSG										1			1	0.0196078
GKDG										1	2	1	4	0.0784314	0.117647
GGKG										1		1	2	0.0392157
GKNG											2		2	0.0392157
GDKG											1	1	2	0.0392157
													51
						Arginine
						GERG	0.481481
						GPRG	0.209877
						GDRG	0.135802
						GARG	0.0617284
						GSRG	0.037037
						GKRG	0.0246914
						GNRG	0.0246914
						GFRG	0.0123457
						GGRG	0.0123457
						Lysine
						GPKG	0.352941
						GAKG	0.215686
						GDKG	0.117647
						GNKG	0.0784314
						GHKG	0.0588235
						GRKG	0.0392157
						GQKG	0.0392157
						GGKG	0.0392157
						GEKG	0.0392157
						GSKG	0.0196078

[truncated: 1 more sheets: Summary LMW]
